# Supplementary material for: Subject-Specific Mapping of Excess Manganese Accumulation in the Brain of Welders Using Magnetic Resonance Imaging Relaxometry
Source: Toxics. 2025 Feb 25;13(3):157. doi: 10.3390/toxics13030157 (PMC11945464; doi:10.3390/toxics13030157)
Supplement: Supplementary file 1 [file toxics-13-00157-s001.zip]

Archive with 1 entries (1 files):
- Individual-Mn-maps_manuscript_SuppMaterials.pdf
